# Supplementary material for: Lower limb kinetic comparisons between the chasse step and one step footwork during stroke play in table tennis
Source: PeerJ. 2021 Nov 11;9:e12481. doi: 10.7717/peerj.12481 (PMC8590798; doi:10.7717/peerj.12481)
Supplement: Supplemental Information 4 [file peerj-09-12481-s004.xlsx]

## Sheet: T
Phase	FP					BP
Footwork	chasse step		cross-step			chasse step		cross-step
	627.5		215			217.5		402.5
	637.5		197.5			297.5		260
	550		160			262.5		250
	577.5		217.5			252.5		240
	522.5		247.5			280		175
	547.5		287.5			330		385
	532.5		250			275		220
	485		242.5			252.5		352.5
	547.5		277.5			197.5		202.5
	637.5		267.5			285		407.5
	585		227.5			272.5		382.5
	637.5		260			265		212.5
	547.5		272.5			305		222.5
	607.5		357.5			227.5		245
	565		230			255		182.5
	637.5		312.5			300		192.5
	622.5		337.5			237.5		200
	637.5		255			300		172.5
	327.5		252.5			260		122.5
	282.5		317.5			177.5		172.5
	267.5		365			122.5		175
	350		337.5			175		210
	337.5		322.5			165		175
	255		335			167.5		195
	270		377.5			127.5		175
	290		445			142.5		180
	272.5		247.5			162.5		160
	322.5		372.5			180		160
	392.5		310			205		170
	467.5		310			132.5		140
	215		412.5			147.5		147.5
	397.5		267.5			127.5		177.5
	402.5		307.5			152.5		90
	215		197.5			200		72.5
	240		237.5			52.5		115
	197.5		260			150		115
	200		260			90		97.5
	222.5		187.5			60		102.5
	215		307.5			90		102.5
	232.5		260			58.5		92.5
	232.5		267.5			90		92.5
	165		290			90		112.5
	245		180			35		90
	192.5		250			37.5		72.5
	255		247.5			60		97.5
	222.5		267.5			37.5		82.5
	240		252.5			50		52.5
	235		242.5			40		97.5
Mean	388.854		277.135			174.969		178.125
SD	165.375		59.6131			88.6374		89.0337

## Sheet: LF
Phase	FP					BP
Footwork	chasse step		cross-step			chasse step		cross-step
	110		82.5			87.5		72.5
	160		227.5			87.5		60
	115		185			85		50
	135		72.5			112.5		87.5
	112.5		42.5			97.5		50
	127.5		52.5			115		62.5
	127.5		57.5			112.5		67.5
	250.5		62.5			105		47.5
	122.5		72.5			100		85
	100		70			77.5		67.5
	132.5		80			115		92.5
	132.5		85			72.5		50
	125		67.5			97.5		72.5
	105		100			80		112.5
	127.5		95			97.5		125
	127.5		130			122.5		132.5
	115		90			102.5		102.5
	97.5		47.5			92.5		110
	160		60			115		110
	102.5		55			97.5		82.5
	102.5		55			150		120
	132.5		67.5			125		125
	70		77.5			127.5		105
	90		62.5			110		107.5
	137.5		90			125		97.5
	62.5		75			120		102.5
	67.5		90			92.5		125
	57.5		82.5			90		105
	40		70			117.5		110
	30		95			135		107.5
	105		72.5			132.5		92.5
	72.5		80			130		90
	200		80			125		155
	182.5		195			72.5		135
	140		255			112.5		182.5
	142.5		217.5			85		205
	140		245			97.5		155
	140		250			62.5		172.5
	182.5		212.5			60		175
	117.5		230			75		147.5
	190		255			80		165
	160		252.5			80		192.5
	135		227.5			72.5		162.5
	147.5		317.5			115		152.5
	205		250			90		187.5
	205		320			100		162.5
	150		200			80		112.5
	222.5		205			90		180
Mean	129.438		132.604			100.521		116.042
SD	45.8429		83.0726			20.7439		42.5792

## Sheet: MF
Phase	FP					BP
Footwork	chasse step		cross-step			chasse step		cross-step
	300		227.5			212.5		280
	307.5		147.5			295		282.5
	325		140			267.5		240
	287.5		125			217.5		225
	302.5		147.5			245		200
	302.5		155			272.5		292.5
	287.5		172.5			247.5		232.5
	287.5		155			260		297.5
	302.5		160			257.5		240
	290		150			230		297.5
	317.5		177.5			302.5		330
	287.5		152.5			320		277.5
	282.5		200			205		252.5
	305		182.5			287.5		390
	300		517.5			342.5		112.5
	285		295			180		137.5
	245		367.5			122.5		172.5
	542.5		390			125		100
	360		332.5			142.5		120
	280		360			150		82.5
	347.5		382.5			120		110
	395		422.5			112.5		105
	422.5		440			150		147.5
	362.5		402.5			167.5		137.5
	437.5		425			115		147.5
	382.5		395			150		222.5
	440		365			187.5		187.5
	457.5		295			122.5		242.5
	535		202.5			115		112.5
	245		310			157.5		145
	427.5		317.5			155		100
	392.5		395			87.5		170
	457.5		317.5			332.5		320
	522.5		327.5			312.5		387.5
	440		452.5			350		380
	447.5		510			285		372.5
	432.5		540			305		355
	457.5		410			347.5		420
	470		582.5			237.5		447.5
	467.5		535			385		427.5
	372.5		542.5			330		397.5
	487.5		582.5			337.5		270
	452.5		420			367.5		447.5
	452.5		535			395		372.5
	487.5		540			400		330
	342.5		522.5			335		405
	435		507.5			305		452.5
	445		502.5			352.5		422.5
Mean	379.427		348.646			243.75		262.448
SD	83.3862		145.305			91.116		114.632

## Sheet: M
Phase	FP					BP
Footwork	chasse step		cross-step			chasse step		cross-step
	52.5		35			127.5		142.5
	35		75			82.5		127.5
	45		120			110		137.5
	15.5		52.5			105		130
	32.5		35			120		145
	25		40			97.5		127.5
	30		47.5			110		142.5
	32.5		20			72.5		152.5
	40		52.5			87.5		142.5
	32.5		35			117.5		140
	40		40			110		130
	32.5		57.5			95		150
	35		40			137.5		117.5
	60		25			100		135
	15		32.5			115		152.5
	72.5		45			155		137.5
	55		65			157.5		140
	62.5		27.5			140		137.5
	17.5		67.5			137.5		152.5
	50.5		67.5			130		152.5
	55.5		62.5			157.5		152.5
	20		80			135		150
	55		72.5			147.5		155
	60		32.5			147.5		165
	57.5		47.5			140		155
	25.5		47.5			152.5		147.5
	62.5		42.5			150		145
	60		47.5			147.5		167.5
	60		57.5			165		170
	55.5		20			170		160
	80		95			107.5		175
	85		65			120		170
	60		27.5			115		60
	20.5		67.5			112.5		57.5
	90		27.5			107.5		55
	80		27.5			107.5		42.5
	85		37.5			105		67.5
	55		40			102.5		75
	75		42.5			105		67.5
	85		27.5			105		70
	99		52.5			97.5		67.5
	53		40			100		62.5
	72		40			92.5		57.5
	75.5		37.5			107.5		62.5
	99		35			105		70
	99		32.5			100		70
	99		57.5			95		52.5
	75		47.5			107.5		70
Mean	55.8229		47.7083			119.01		119.01
CD	24.2894		19.7176			23.5637		41.8417

## Sheet: LR
Phase	FP					BP
Footwork	chasse step		cross-step			chasse step		cross-step
	90.5		70.5			345		627.5
	47.5		100			395.5		563.5
	45		117.5			312.5		637.5
	32.5		110			490		622.5
	32.5		95			355		637.5
	27.5		77.5			440		600
	27.5		102.5			335		510
	32.5		115			337.5		637.5
	40		115			410		510
	35		77.5			307.5		637.5
	55		445			375		572.5
	32.5		52.5			310		637.5
	40		145			317.5		637.5
	60		80			320		475
	55		47.5			582.5		637.5
	55		90			420		637.5
	32.5		72.5			447.5		557.5
	427.5		47.5			350		620
	40		42.5			492.5		637.5
	70		47.5			467.5		637.5
	47.5		40			535		637.5
	50		45			467.5		637.5
	42.5		40			447.5		637.5
	112.5		40			457.5		637.5
	45		40			367.5		637.5
	40		35			520		637.5
	42.5		40			450		637.5
	52.5		52.5			367.5		637.5
	45		47.5			342.5		637.5
	55		40			475		637.5
	55		55			325		637.5
	70		42.5			385		637.5
	55		52.5			365		432.5
	85		45			327.5		450
	185		45			325		400
	190		40			395		445
	145		37.5			385		507.5
	162.5		85			422.5		450
	185		47.5			330		482.5
	167.5		47.5			400		507.5
	230		45			357.5		452.5
	165		45			360		422.5
	162.5		60			382.5		435
	150		37.5			390		452.5
	102.5		42.5			372.5		487.5
	117.5		90			400		510
	127.5		60			375		450
	175		47.5			427.5		490
Mean	90.4255		70.7447			395.115		563.719
SD	75.7594		62.1838			64.8114		83.8864

## Sheet: MR
Phase	FP					BP
Footwork	chasse step		cross-step			chasse step		cross-step
	40		165			310		485
	30.5		175			385		632.5
	30		135			280		550
	69		127.5			345		109.656
	45.5		105			277.5		495
	35.5		172.5			285		517.5
	40.5		102.5			205		637.5
	80		245			365		412.5
	45.5		157.5			242.5		550
	70		197.5			345		522.5
	25.5		165			280		557.5
	55		235			310		530
	23.5		105			277.5		537.5
	52.5		202.5			330		577.5
	32.5		20			427.5		637.5
	50.5		95			315		607.5
	60		20			307.5		527.5
	45.5		107.5			637.5		630
	47.5		45			622.5		637.5
	35.5		42.5			622.5		637.5
	40.5		67.5			637.5		637.5
	42.5		52.5			637.5		637.5
	32.5		27.5			637.5		637.5
	55		37.5			637.5		637.5
	42.5		20			637.5		612.5
	62.5		27.5			637.5		637.5
	60		35			637.5		637.5
	53.5		22.5			637.5		637.5
	35.5		20			637.5		627.5
	157.5		67.5			637.5		637.5
	127.5		62.5			310		637.5
	180		67.5			317.5		637.5
	157.5		15			352.5		367.5
	180		35			322.5		387.5
	83.5		67.5			290		365
	157.5		67.5			365		362.5
	170		60			325		437.5
	160		107.5			340		412.5
	192.5		20			300		445
	162.5		77.5			340		462.5
	157.5		65			322.5		402.5
	177.5		55			302.5		352.5
	145		30.5			345		397.5
	35.5		57.5			327.5		382.5
	50		75			307.5		400
	122.5		57.5			322.5		435
	182.5		90			315		385
	170		80			355		460
Mean	85.5833		85.1667			404.271		517.962
SD	57.3188		60.4615			146.268		119.445
